# Supplementary material for: Survival Benefits of Radiotherapy and Surgery in Lung Cancer Brain Metastases with Poor Prognosis Factors
Source: Curr Oncol. 2023 Feb 13;30(2):2227–36. doi: 10.3390/curroncol30020172 (PMC9954973; doi:10.3390/curroncol30020172)
Supplement: Supplementary file 1 [file curroncol-30-00172-s001.zip]

Archive with 1 entries (1 files):
- curroncol-2116433-supplementary.pdf
